# Supplementary material for: FGF1 Suppresses Allosteric Activation of β3 Integrins by FGF2: A Potential Mechanism of Anti-Inflammatory and Anti-Thrombotic Action of FGF1
Source: Biomolecules. 2024 Jul 23;14(8):888. doi: 10.3390/biom14080888 (PMC11351609; doi:10.3390/biom14080888)
Supplement: Supplementary file 1 [file biomolecules-14-00888-s001.zip]

Archive with 1 entries (1 files):
- biomolecules-3080196-supplementary.pdf
